# Supplementary material for: Network-Based Asymmetry of the Human Auditory System
Source: Cereb Cortex. 2018 May 2;28(7):2655–64. doi: 10.1093/cercor/bhy101 (PMC5998951; doi:10.1093/cercor/bhy101)
Supplement: Supplementary Data [file bhy101_suppl1.zip]

Archive with 5 entries (5 files):
- bhy101Misic_Fig_S1.tif
- bhy101Misic_Fig_S2.tif
- bhy101Misic_Fig_S3.tif
- bhy101Misic_Fig_S4.tif
- bhy101Misic_Suppl_Legends.docx
